# Supplementary material for: Digital Healthy Diet Literacy and Fear of COVID-19 as Associated with Treatment Adherence and Its Subscales among Hemodialysis Patients: A Multi-Hospital Study
Source: Nutrients. 2023 May 12;15(10):2292. doi: 10.3390/nu15102292 (PMC10222703; doi:10.3390/nu15102292)
Supplement: Supplementary file 1 [file nutrients-15-02292-s001.zip]

Archive with 1 entries (1 files):
- nutrients-2362978-supplementary.pdf
